# Supplementary material for: Functional Analysis of Bna-miR399c-PHO2 Regulatory Module Involved in Phosphorus Stress in Brassica napus
Source: Life (Basel). 2023 Jan 22;13(2):310. doi: 10.3390/life13020310 (PMC9965056; doi:10.3390/life13020310)
Supplement: Supplementary file 1 [file life-13-00310-s001.zip]

Archive with 2 entries (2 files):
- Figures S1.pdf
- Table S1.xlsx
