# Supplementary material for: Functional Analysis of Bna-miR399c-PHO2 Regulatory Module Involved in Phosphorus Stress in Brassica napus
Source: Life (Basel). 2023 Jan 22;13(2):310. doi: 10.3390/life13020310 (PMC9965056; doi:10.3390/life13020310)
Supplement: Supplementary file 1 [file life-13-00310-s001.zip › Table S1.xlsx]

## Sheet: Sheet1
Table S1 Primers used for qRT PCR
Primers	Sequences (5'→3')
BnActin-F1	TCTTCCTCACGCTATCCTCCG
BnActin-R1	AGCCGTCTCCAGCTCTTGC
BnActin-R2	AACAATGGATGGACCTGACT
5.8S	GTCTGCCTGGGTGTCACG
Bna-miR399c	TGCCAAAGGAGATTTGTCCGG
BnPHO1-F	TCTAAAGGTCGTCAAGAGATCG
BnPHO1-R	GTGCTTTGTGAATATGGACTCC
BnPHO2-F	TTGTTTGCTCTCAAATCCTGTG
BnPHO2-R	GACATTCATTCACGCATACTCC
BnPHR1-F	CAAGAAGACAACAAGAAGACCG
BnPHR1-R	GAAGACCCTCAAGATACGAGAG
BnPHF1-F	TTTTGTTTTCCTCTTCTGCTCG
BnPHF1-R	TTCGCTTCGATTCAATCTTTCC
BnPHT1;4-F	CATATACTACCACGTACCAGGC
BnPHT1;4-R	ACCATAGACTTTCTTTCTCCCG
BnPHT1;8-F	CAAAGAAAGGCTTTATGGTGCT
BnPHT1;8-R	GAAAGCAGTTCTCATACGGTTC
BnPHT1;9-F	CATGGGAATCGGATATTGCTTG
BnPHT1;9-R	CATAAGCATTCGCCAGTAGAAC
